# Supplementary material for: Genetic Characterization and Population Structure of Drug-Resistant Mycobacterium tuberculosis Isolated from Brazilian Patients Using Whole-Genome Sequencing
Source: Antibiotics (Basel). 2024 May 28;13(6):496. doi: 10.3390/antibiotics13060496 (PMC11200758; doi:10.3390/antibiotics13060496)
Supplement: Supplementary file 1 [file antibiotics-13-00496-s001.zip]

Archive with 2 entries (2 files):
- Supplementary Figures 10.04.24.docx
- Supplementary Tables 10.04.24.docx
